# Supplementary material for: Population Genetic Characteristics of Siberian Roe Deer in the Cold Temperate Forest Ecosystem of the Greater Khingan Mountains, Northeast China
Source: Biology (Basel). 2024 Nov 16;13(11):935. doi: 10.3390/biology13110935 (PMC11591672; doi:10.3390/biology13110935)
Supplement: Supplementary file 1 [file biology-13-00935-s001.zip]

Archive with 4 entries (4 files):
- Table S1.PCR amplification system of Siberian roe for mtDNA and microsatellite.pdf
- Table S2. Details of fourteen microsatellite loci used for the study.pdf
- Table S3.Sample information of Siberian roe deer.pdf
- Table S4. Molecular variation Analysis Table of Cyt b Gene in four populations of Siberian Roe Deer.pdf
